# Supplementary material for: A method for evaluating cognitively informed micro-targeted campaign strategies: An agent-based model proof of principle
Source: PLoS One. 2018 Apr 10;13(4):e0193909. doi: 10.1371/journal.pone.0193909 (PMC5892896; doi:10.1371/journal.pone.0193909)
Supplement: S2 File — (CSV) [file pone.0193909.s002.csv]

X	Reach_Ratio_nonMTC_to_MTC	MTC_�cred	nonMTC_�cred	Vote_prop_MTC	Vote_prop_nonMTC	Prcnt_Votes_nonMTC
1	1	0.4	0.4	26.454	24.0075	47.57587468
2	2	0.4	0.4	26.9214	23.6016	46.71456564
3	3	0.4	0.4	27.3566	23.169	45.85596213
4	4	0.4	0.4	27.6781	22.8582	45.23124962
5	5	0.4	0.4	28.1108	22.3545	44.29677422
6	6	0.4	0.4	28.4106	22.0863	43.73793243
7	7	0.4	0.4	28.8536	21.6753	42.89683726
8	8	0.4	0.4	29.142	21.2453	42.16399767
9	9	0.4	0.4	29.4548	20.9848	41.60381922
10	10	0.4	0.4	29.7006	20.681	41.0487162
11	1	0.4	0.5	26.0387	24.3819	48.35702074
12	2	0.4	0.5	26.0965	24.381	48.30072805
13	3	0.4	0.5	26.1275	24.3606	48.25018173
14	4	0.4	0.5	26.1619	24.3209	48.17660669
15	5	0.4	0.5	26.2081	24.2483	48.05792724
16	6	0.4	0.5	26.2919	24.2207	47.94981846
17	7	0.4	0.5	26.2959	24.1555	47.87875064
18	8	0.4	0.5	26.4235	24.066	47.66535616
19	9	0.4	0.5	26.4536	24.075	47.64628349
20	10	0.4	0.5	26.3947	24.0719	47.69867596
21	1	0.4	0.6	25.5871	24.8521	49.27140002
22	2	0.4	0.6	25.2918	25.2374	49.94616974
23	3	0.4	0.6	24.9822	25.5429	50.55487273
24	4	0.4	0.6	24.625	25.7896	51.15502255
25	5	0.4	0.6	24.4471	26.0786	51.61452489
26	6	0.4	0.6	24.0699	26.4057	52.31379122
27	7	0.4	0.6	23.8895	26.6532	52.73402489
28	8	0.4	0.6	23.5547	26.8954	53.31089532
29	9	0.4	0.6	23.2183	27.144	53.89745901
30	10	0.4	0.6	23.0622	27.4155	54.31210218
31	1	0.5	0.4	26.6768	23.8278	47.17946484
32	2	0.5	0.4	27.1093	23.3094	46.23165611
33	3	0.5	0.4	27.5269	22.8794	45.38996118
34	4	0.5	0.4	28.0003	22.4662	44.51705587
35	5	0.5	0.4	28.3068	22.1563	43.90594315
36	6	0.5	0.4	28.712	21.7859	43.14219007
37	7	0.5	0.4	29.0216	21.4704	42.52237978
38	8	0.5	0.4	29.2712	21.0946	41.88278554
39	9	0.5	0.4	29.6766	20.7842	41.18880398
40	10	0.5	0.4	29.9934	20.5347	40.64015864
41	1	0.5	0.5	26.3185	24.2195	47.92334481
42	2	0.5	0.5	26.3685	24.1112	47.76415074
43	3	0.5	0.5	26.428	24.0644	47.65944974
44	4	0.5	0.5	26.4995	24.0534	47.58065314
45	5	0.5	0.5	26.4414	23.9789	47.55802722
46	6	0.5	0.5	26.5933	23.9003	47.33332541
47	7	0.5	0.5	26.5591	23.8513	47.31424468
48	8	0.5	0.5	26.7454	23.758	47.04237734
49	9	0.5	0.5	26.6569	23.9407	47.3158806
50	10	0.5	0.5	26.6906	23.7735	47.10972751
51	1	0.5	0.6	25.9299	24.5744	48.65803506
52	2	0.5	0.6	25.5362	24.997	49.46648936
53	3	0.5	0.6	25.2592	25.1985	49.93985061
54	4	0.5	0.6	24.9427	25.5932	50.64360188
55	5	0.5	0.6	24.6321	25.8027	51.16050822
56	6	0.5	0.6	24.3605	26.1299	51.75221428
57	7	0.5	0.6	24.1811	26.3775	52.17213293
58	8	0.5	0.6	23.8392	26.7031	52.83317142
59	9	0.5	0.6	23.5961	27.0007	53.36444202
60	10	0.5	0.6	23.367	27.1644	53.75746566
61	1	0.6	0.4	27.0059	23.4934	46.52222902
62	2	0.6	0.4	27.4458	23.0037	45.59747867
63	3	0.6	0.4	27.8507	22.5991	44.79522218
64	4	0.6	0.4	28.2357	22.1909	44.00633792
65	5	0.6	0.4	28.6181	21.8486	43.29310218
66	6	0.6	0.4	28.976	21.4886	42.5815324
67	7	0.6	0.4	29.3906	21.1006	41.79064867
68	8	0.6	0.4	29.6099	20.8308	41.29760293
69	9	0.6	0.4	30.0541	20.5366	40.59362689
70	10	0.6	0.4	30.2374	20.2305	40.08587637
71	1	0.6	0.5	26.6161	23.915	47.32728953
72	2	0.6	0.5	26.685	23.7788	47.12051015
73	3	0.6	0.5	26.7143	23.7148	47.02602267
74	4	0.6	0.5	26.8634	23.6883	46.85955171
75	5	0.6	0.5	26.8781	23.7118	46.87062042
76	6	0.6	0.5	26.8803	23.5479	46.69589634
77	7	0.6	0.5	26.8871	23.5674	46.71020424
78	8	0.6	0.5	26.8502	23.5848	46.76276395
79	9	0.6	0.5	26.9054	23.5863	46.71322217
80	10	0.6	0.5	26.9625	23.4967	46.56574024
81	1	0.6	0.6	26.2736	24.1612	47.90581107
82	2	0.6	0.6	25.8784	24.5474	48.68023908
83	3	0.6	0.6	25.6233	24.9223	49.30656674
84	4	0.6	0.6	25.2882	25.2065	49.91910042
85	5	0.6	0.6	24.9255	25.5147	50.58405795
86	6	0.6	0.6	24.6999	25.8143	51.10305617
87	7	0.6	0.6	24.374	26.2454	51.84850077
88	8	0.6	0.6	24.149	26.3584	52.18720425
89	9	0.6	0.6	23.9462	26.525	52.55472428
90	10	0.6	0.6	23.6466	26.8185	53.14266691
